# Supplementary material for: Assessment of the Adherence to ESPGHAN 2018 Guidelines in the Neonatal Intensive Care Unit of the Ghent University Hospital: A Retrospective Study
Source: Nutrients. 2023 May 16;15(10):2324. doi: 10.3390/nu15102324 (PMC10221736; doi:10.3390/nu15102324)
Supplement: Supplementary file 1 [file nutrients-15-02324-s001.zip]

Archive with 7 entries (7 files):
- Table_S1.pdf
- Table_S2.pdf
- Table_S3.pdf
- Table_S4.pdf
- Table_S5.pdf
- Table_S6.pdf
- Table_S7.pdf
